# Supplementary material for: Pharmacologic Targeting of miR29b with Bortezomib and Sorafenib to Improve Decitabine Sensitivity in Patients with Acute Myeloid Leukemia: Results from a Phase 1 Dose-Escalation Trial
Source: Cancers (Basel). 2025 Dec 23;18(1):45. doi: 10.3390/cancers18010045 (PMC12784657; doi:10.3390/cancers18010045)
Supplement: Supplementary file 1 [file cancers-18-00045-s001.zip]

Archive with 1 entries (1 files):
- cancers-3995856-supplementary.pdf
